# Supplementary material for: Identification and characterization of pancreatic infections in severe and critical acute pancreatitis patients using 16S rRNA gene next generation sequencing
Source: Front Microbiol. 2023 Jun 14;14:1185216. doi: 10.3389/fmicb.2023.1185216 (PMC10303115; doi:10.3389/fmicb.2023.1185216)
Supplement: Supplementary file 1 [file Table_1.XLSX]

## Sheet: suppl_table_S1
Table S1. Clinical characteristics and comparison between 16s rRNA gene NGS and culture Note: Due to the few variations of 16s rRNA gene V3-V4 in some bacteria and the small number of sequences in NCBI 16s rRNA gene database, some bacteria cannot be identified accurately. The species were determined by manually aligning via the NCBI website (https://blast.ncbi.nlm.nih.gov/Blast.cgi) and by clinic…
Patient_ID	Age	Gender	Hospital_stay (Days)	Improvement	Severity	Etiology	Local_complications	Sample_ID	Culture	16s rRNA gene NGS	Reads	Perc
Patient #1	67	Male	15	None	Critical	Biliary	infected pancreatic necrosis	P01	Klebsiella pneumoniae	Klebsiella pneumoniae complex	48788	94.86
										Acinetobacter baumannii	990	1.92
										Escherichia coli*	839	1.63
										Pseudomonas aeruginosa	436	0.85
										Stenotrophomonas maltophilia*	125	0.24
Patient #2	52	Male	43	Improvement	Severe	Biliary	infected pancreatic necrosis	P02	Escherichia coli	Escherichia coli*	45480	86.05
										Klebsiella pneumoniae complex	2925	5.53
										Acinetobacter baumannii	1976	3.74
										Enterococcus faecium*	420	0.79
										Stenotrophomonas maltophilia*	267	0.51
										Staphylococcus aureus	209	0.4
										Enterobacter cloacae*	163	0.31
										Pseudomonas aeruginosa	111	0.21
Patient #3	33	Male	63	Improvement	Critical	Unknown cause	infected pancreatic necrosis	P03	Acinetobacter baumannii	Acinetobacter baumannii	19748	47.39
									Pseudomonas aeruginosa	Stenotrophomonas maltophilia*	5782	13.88
									Staphylococcus aureus	Staphylococcus aureus	5182	12.44
									Stenotrophomonas maltophilia	Klebsiella pneumoniae complex	4014	9.63
										Enterococcus faecium*	1907	4.58
										Pseudomonas aeruginosa	794	1.91
										Escherichia coli*	770	1.85
										Photobacterium swingsii	464	1.11
										Bacteroides fragilis	405	0.97
										Mycoplasma salivarium	336	0.81
										Parabacteroides distasonis	305	0.73
										Enterobacter cloacae*	301	0.72
										Vibrio alginolyticus	267	0.64
										Staphylococcus caprae	206	0.49
										Corynebacterium urealyticum	119	0.29
										Streptococcus mitis	109	0.26
								P21	Proteus mirabilis	Morganella morganii	29455	71.33
									Klebsiella pneumoniae	Enterococcus raffinosus	3435	8.32
									Serratia marcescens	Bacteroides fragilis	2515	6.09
									Pseudomonas aeruginosa	Proteus mirabilis	1179	2.86
										Serratia marcescens	1022	2.47
										Akkermansia muciniphila	867	2.1
										Klebsiella pneumoniae complex	739	1.79
										Corynebacterium striatum	387	0.94
										Pseudomonas aeruginosa	215	0.52
										Enterococcus faecium*	151	0.37
										Stenotrophomonas maltophilia*	144	0.35
										Escherichia coli*	144	0.35
Patient #4	50	Male	17	Improvement	Critical	Unknown cause	infected pancreatic necrosis	P04	Klebsiella pneumoniae	Klebsiella pneumoniae complex	43505	82.72
									Pseudomonas aeruginosa	Acinetobacter baumannii	5522	10.5
										Escherichia coli*	652	1.24
										Campylobacter gracilis	309	0.59
										Stenotrophomonas maltophilia*	244	0.46
										Faecalibacterium prausnitzii	238	0.45
										Lacrimispora xylanolytica	160	0.3
										Haemophilus parainfluenzae	153	0.29
										Pseudomonas aeruginosa	132	0.25
										Haemophilus massiliensis	118	0.22
Patient #5	64	Female	45	Improvement	Critical	Biliary	infected pancreatic necrosis	P05	Negative	Acinetobacter johnsonii	1429	24.27
										Cutibacterium acnes	618	10.5
										Klebsiella pneumoniae complex	585	9.94
										Pseudomonas aeruginosa	305	5.18
										Escherichia coli*	204	3.47
										Mycolicibacterium aubagnense	199	3.38
										Ruminococcus torques	181	3.07
										Lactobacillus salivarius	161	2.73
										Corynebacterium singulare	125	2.12
										Moraxella osloensis	120	2.04
										Aerococcus urinaeequi	113	1.92
										Brucella anthropi	112	1.9
										Curtobacterium flaccumfaciens	108	1.83
								P09	Acinetobacter baumannii	Klebsiella pneumoniae complex	31539	66.26
									Klebsiella pneumoniae	Acinetobacter baumannii	13809	29.01
										Escherichia coli*	695	1.46
										Pseudomonas aeruginosa	342	0.72
										Faecalibacterium prausnitzii	193	0.41
										Stenotrophomonas maltophilia*	175	0.37
										Enterobacter cloacae*	143	0.3
										Clostridioides difficile	135	0.28
Patient #6	32	Male	50	Improvement	Critical	Biliary	infected pancreatic necrosis	P06	Escherichia coli	Escherichia coli*	36032	97.43
									Acinetobacter baumannii	Ralstonia insidiosa	263	0.71
									Stenotrophomonas maltophilia	Stenotrophomonas maltophilia*	191	0.52
										Acinetobacter baumannii	185	0.5
Patient #7	33	Male	11	Improvement	Severe	Hyperlipidemia	acute necrotic collection	P07	Negative	Fail to library preparation	/	/
Patient #8	57	Female	18	Improvement	Critical	Hyperlipidemia	infected pancreatic necrosis	P08	Acinetobacter baumannii	Acinetobacter baumannii	36031	85.58
										Klebsiella pneumoniae complex	2795	6.64
										Enterococcus faecalis	682	1.62
										Escherichia coli*	647	1.54
										Klebsiella oxytoca	520	1.24
										Stenotrophomonas maltophilia*	313	0.74
										Pseudomonas aeruginosa	182	0.43
										Staphylococcus aureus	118	0.28
										Enterococcus faecium*	108	0.26
								P15	Acinetobacter baumannii	Acinetobacter baumannii	36621	71.31
										Klebsiella pneumoniae complex	3241	6.31
										Pseudomonas aeruginosa	2524	4.91
										Morganella morganii	820	1.6
										Prevotella oris	666	1.3
										Faecalibacterium prausnitzii	506	0.99
										Enterococcus faecalis	427	0.83
										Klebsiella oxytoca	388	0.76
										Bacteroides fragilis	366	0.71
										Olsenella uli	325	0.63
										Prevotella copri	288	0.56
										Lacrimispora xylanolytica	280	0.55
										Phocaeicola abscessus	232	0.45
										Lachnospira eligens	174	0.34
										Dialister invisus	171	0.33
										Pyramidobacter piscolens	171	0.33
										Parvimonas micra	160	0.31
										Roseburia faecis	156	0.3
										Prevotella buccae	152	0.3
										Finegoldia magna	134	0.26
										Coprococcus eutactus	125	0.24
										Peptostreptococcus stomatis	123	0.24
										Bacteroides thetaiotaomicron	121	0.24
										Slackia exigua	113	0.22
Patient #9	36	Male	12	Improvement	Critical	Hyperlipidemia	infected pancreatic necrosis	P10	Negative	Fail to library preparation	/	/
								P16	Negative	Fail to library preparation	/	/
								P48	Pseudomonas aeruginosa	Pseudomonas aeruginosa	56372	85.89
										Enterococcus avium	3736	5.69
										Klebsiella pneumoniae complex	1204	1.84
										Enterococcus faecalis	833	1.27
										Acinetobacter baumannii	659	1
										Stenotrophomonas maltophilia*	512	0.78
										Enterococcus faecium*	462	0.7
										Serratia marcescens	272	0.42
										Proteus mirabilis	243	0.37
										Staphylococcus caprae	167	0.25
										Sphaerotilus montanus	133	0.2
										Rhodoferax ferrireducens	104	0.16
Patient #10	34	Male	14	Improvement	Severe	Hyperlipidemia	infected pancreatic necrosis	P11	Streptococcus anginosus	Prevotella oris	16531	34.07
										Olsenella uli	7908	16.3
										Dialister invisus	4089	8.43
										Pyramidobacter piscolens	3008	6.2
										Streptococcus anginosus	1978	4.08
										Slackia exigua	1859	3.83
										Prevotella buccae	1521	3.14
										Pseudomonas aeruginosa	1337	2.76
										Atopobium parvulum	955	1.97
										Enterococcus faecalis	836	1.72
										Parvimonas micra	829	1.71
										Fusobacterium nucleatum	776	1.6
										Olsenella phocaeensis	729	1.5
										Enterococcus faecium*	633	1.3
										Finegoldia magna	531	1.09
										Dialister micraerophilus	474	0.98
										Pseudomonas fragi	449	0.92
										Phocaeicola abscessus	407	0.84
										Acinetobacter baumannii	405	0.83
										Klebsiella pneumoniae complex	392	0.81
										Peptostreptococcus stomatis	381	0.79
										Pseudoramibacter alactolyticus	248	0.51
										Streptococcus mitis	242	0.5
										Pseudomonas lundensis	130	0.27
										Shuttleworthia satelles	212	0.44
										Atopobium rimae	200	0.41
										Morganella morganii	164	0.34
										Campylobacter curvus	145	0.3
										Enterococcus raffinosus	125	0.26
										Klebsiella oxytoca	108	0.22
Patient #11	52	Female	39	Improvement	Severe	ERCP	infected pancreatic necrosis	P12	Pseudomonas aeruginosa	Pseudomonas aeruginosa	26171	85.53
									Klebsiella pneumoniae	Klebsiella pneumoniae complex	2390	7.81
										Acinetobacter baumannii	444	1.45
										Morganella morganii	414	1.35
										Escherichia coli*	204	0.67
										Klebsiella oxytoca	189	0.62
										Enterococcus faecalis	112	0.37
Patient #12	68	Female	9	Improvement	Severe	Biliary	acute necrotic collection	P13	Negative	Acinetobacter johnsonii	3021	32.3
										Klebsiella pneumoniae complex	1001	10.7
										Cutibacterium acnes	972	10.39
										Romboutsia timonensis	895	9.57
										Pseudomonas aeruginosa	430	4.6
										Moraxella osloensis	368	3.93
										Acinetobacter ursingii	196	2.1
										Brucella anthropi	191	2.04
										Tepidiphilus succinatimandens	165	1.76
										Corynebacterium singulare	152	1.63
										Aerococcus urinaeequi	139	1.49
										Paracoccus hibiscisoli	119	1.27
										Ralstonia pickettii	113	1.21
										Helicobacter anseris	111	1.19
										Lawsonella clevelandensis	101	1.08
Patient #13	26	Male	4	Improvement	Severe	Hyperlipidemia	infected pancreatic necrosis	P14	Staphylococcus aureus	Staphylococcus aureus	6079	60.3
										Helicobacter anseris	842	8.35
										Lactobacillus crispatus	648	6.43
										Mycolicibacterium aubagnense	338	3.35
										Lactobacillus gallinarum	300	2.98
										Brucella anthropi	230	2.28
										Lactobacillus salivarius	219	2.17
										Acinetobacter johnsonii	180	1.79
										Lactobacillus aviarius	105	1.04
Patient #14	39	Male	45	None	Critical	Unknown cause	infected pancreatic necrosis	P17	Klebsiella pneumoniae	Klebsiella pneumoniae complex	50206	91.18
									Stenotrophomonas maltophilia	Pseudomonas aeruginosa	990	1.8
										Acinetobacter baumannii	465	0.84
										Morganella morganii	280	0.51
										Lacticaseibacillus paracasei	259	0.47
										Lactobacillus plantarum	222	0.4
										Olsenella uli	183	0.33
										Enterococcus faecalis	169	0.31
										Klebsiella oxytoca	157	0.29
										Dialister invisus	130	0.24
										Brucella anthropi	124	0.23
Patient #15	48	Female	47	Improvement	Critical	Biliary	infected pancreatic necrosis	P18	Enterococcus faecium	Enterococcus faecium*	189	51.78
Patient #16	53	Female	34	Improvement	Severe	Biliary	acute necrotic collection	P19	Klebsiella oxytoca	Enterococcus faecalis	27085	61.99
									Acinetobacter baumannii	Klebsiella oxytoca	10461	23.94
									Enterococcus faecalis	Acinetobacter baumannii	2647	6.06
									Pseudomonas aeruginosa	Pseudomonas aeruginosa	1390	3.18
										Klebsiella pneumoniae complex	501	1.14
										Morganella morganii	274	0.63
										Enterococcus faecium*	149	0.34
										Olsenella uli	121	0.28
Patient #17	46	Female	56	Improvement	Critical	Hyperlipidemia	infected pancreatic necrosis	P20	Pseudomonas aeruginosa	Pseudomonas aeruginosa	23606	60.12
									Kelbsiella aerogenes	Acinetobacter baumannii	2853	7.27
										Klebsiella pneumoniae complex	2012	5.12
										Fusobacterium nucleatum	1047	2.67
										Enterobacter cloacae*	946	2.41
										Prevotella oris	533	1.36
										Morganella morganii	527	1.34
										Enterobacter tabaci	393	1
										Faecalibacterium prausnitzii	350	0.89
										Prevotella nigrescens	331	0.84
										Klebsiella oxytoca	287	0.73
										Bacteroides fragilis	276	0.7
										Olsenella uli	258	0.66
										Clostridioides difficile	244	0.62
										Enterococcus faecalis	222	0.57
										Eubacterium brachy	196	0.5
										Escherichia coli*	191	0.49
										Dialister invisus	190	0.48
										Leptotrichia buccalis	164	0.42
										Dialister pneumosintes	163	0.42
										Klebsiella aerogenes	163	0.42
										Enterococcus faecium*	161	0.41
										Parvimonas micra	154	0.39
										Roseburia hominis	153	0.39
										Peptostreptococcus stomatis	150	0.38
										Prevotella multiformis	137	0.35
										Streptococcus anginosus	130	0.33
										Porphyromonas endodontalis	113	0.29
										Prevotella koreensis	101	0.26
								P23	Klebsiella pneumoniae	Enterococcus faecium*	22003	50.45
									Enterococcus faecium	Streptococcus mitis	14868	34.09
										Klebsiella pneumoniae complex	1753	4.02
										Pseudomonas fragi	649	1.49
										Bacteroides ovatus	602	1.38
										Acinetobacter baumannii	511	1.17
										Prevotella oris	456	1.05
										Streptococcus gordonii	355	0.81
										Phocaeicola abscessus	227	0.52
										Olsenella uli	180	0.41
										Bacteroides kribbi	167	0.38
										Enterococcus pallens	141	0.32
										Dialister invisus	123	0.28
										Streptococcus anginosus	119	0.27
										Escherichia coli*	117	0.27
										Pyramidobacter piscolens	114	0.26
										Prevotella buccae	112	0.26
										Bacteroides fragilis	110	0.25
								P34	Proteus mirabilis	Serratia marcescens	31779	41.96
									Serratia marcescens	Proteus mirabilis	6523	8.61
									Klebsiella pneumoniae	Rhodoferax ferrireducens	2172	2.87
										Sphaerotilus montanus	1892	2.5
										Klebsiella pneumoniae complex	821	1.08
										Hydrogenophaga taeniospiralis	567	0.75
										Pseudomonas aeruginosa	520	0.69
										Klebsiella aerogenes	362	0.48
										Kluyvera cryocrescens	323	0.43
										Pseudorhodobacter sinensis	281	0.37
										Tabrizicola aquatica	244	0.32
										Zoogloea caeni	240	0.32
										Rhodoferax saidenbachensis	228	0.3
										Cosenzaea myxofaciens	192	0.25
										Serratia rubidaea	130	0.17
										Rhodobacter thermarum	125	0.17
										Hydrogenophaga crassostreae	107	0.14
										Rhizobacter profundi	101	0.13
Patient #18	56	Female	14	Improvement	Severe	Hyperlipidemia	infected pancreatic necrosis	P22	Negative	Bacteroides ovatus	18626	41.14
										Eggerthella lenta	9084	20.06
										Bacteroides kribbi	4781	10.56
										Klebsiella pneumoniae complex	2164	4.78
										Alloscardovia omnicolens	2077	4.59
										Pseudomonas fragi	1288	2.85
										Acinetobacter baumannii	1184	2.62
										Bacteroides fragilis	1174	2.59
										Enterococcus faecium*	799	1.76
										Bacteroides vulgatus	784	1.73
										Bacteroides thetaiotaomicron	576	1.27
										Collinsella aerofaciens	420	0.93
										Enterocloster clostridioformis	346	0.76
										Brochothrix thermosphacta	272	0.6
										Streptococcus mitis	214	0.47
										Acinetobacter johnsonii	148	0.33
										Escherichia coli*	139	0.31
Patient #19	52	Male	29	None	Critical	Hyperlipidemia	infected pancreatic necrosis	P24	Klebsiella pneumoniae	Klebsiella pneumoniae complex	35106	69.72
									Morganella morganii	Escherichia coli*	11858	23.55
									Enterococcus faecium	Morganella morganii	951	1.89
										Enterobacter cloacae*	489	0.97
										Acinetobacter baumannii	426	0.85
										Enterococcus faecium*	365	0.72
										Pantoea wallisii	276	0.55
										Pseudomonas aeruginosa	191	0.38
Patient #20	61	Male	103	Improvement	Critical	Biliary	infected pancreatic necrosis	P25	Klebsiella pneumoniae	Enterococcus faecium*	35594	74.24
									Enterococcus faecium	Klebsiella pneumoniae complex	3276	6.84
									Pseudomonas aeruginosa	Bacteroides fragilis	3162	6.59
										Escherichia coli*	1291	2.69
										Bacteroides ovatus	1062	2.21
										Acinetobacter baumannii	931	1.94
										Streptococcus mitis	385	0.8
										Bacteroides kribbi	302	0.63
										Bacteroides vulgatus	159	0.33
										Enterobacter cloacae*	155	0.32
										Eggerthella lenta	128	0.27
Patient #21	38	Female	35	Improvement	Critical	Biliary	infected pancreatic necrosis	P26	Klebsiella pneumoniae	Klebsiella pneumoniae complex	52855	89.4
										Acinetobacter baumannii	1853	3.13
										Enterococcus faecium*	1481	2.5
										Streptococcus mitis	405	0.69
										Photobacterium swingsii	270	0.46
										Bacteroides ovatus	217	0.37
										Escherichia coli*	178	0.3
										Stenotrophomonas maltophilia*	171	0.29
										Staphylococcus aureus	160	0.27
										Bacteroides fragilis	147	0.25
										Vibrio alginolyticus	129	0.22
										Enterobacter cloacae*	115	0.19
										Cerasibacillus quisquiliarum	109	0.18
								P37	Proteus mirabilis	Proteus mirabilis	43449	54.59
									Klebsiella pneumoniae	Klebsiella pneumoniae complex	30395	38.18
										Klebsiella oxytoca	1537	1.93
										Enterobacter cloacae*	758	0.95
										Acinetobacter baumannii	744	0.93
										Pseudomonas aeruginosa	670	0.84
										Stenotrophomonas maltophilia*	496	0.62
										Enterococcus faecium*	285	0.36
										Proteus columbae	150	0.19
Patient #22	28	Female	2	Improvement	Severe	Unknown cause	infected pancreatic necrosis	P27	Klebsiella pneumoniae	Klebsiella pneumoniae complex	42372	85.37
									Pseudomonas aeruginosa	Acinetobacter baumannii	1924	3.88
									Enterococcus faecium	Bacteroides ovatus	1204	2.43
										Enterococcus faecium*	541	1.09
										Bacteroides kribbi	368	0.74
										Prevotella copri	251	0.51
										Bacteroides fragilis	245	0.49
										Bacteroides thetaiotaomicron	238	0.48
										Faecalibacterium prausnitzii	196	0.39
										Pseudomonas aeruginosa	151	0.3
										Escherichia coli*	149	0.3
										Streptococcus mitis	141	0.28
										Lacrimispora xylanolytica	122	0.25
Patient #23	25	Female	11	None	Critical	Hyperlipidemia	infected pancreatic necrosis	P28	Klebsiella pneumoniae	Klebsiella pneumoniae complex	53620	96.11
									Enterococcus faecium	Enterococcus faecium*	591	1.06
										Geovibrio thiophilus	412	0.74
										Acinetobacter baumannii	215	0.39
										Desulfovibrio alaskensis	174	0.31
										Bacteroides ovatus	111	0.2
										Escherichia coli*	111	0.2
Patient #24	61	Male	36	None	Severe	Alcoholic	infected pancreatic necrosis	P29	Negative	Fail to library preparation	/	/
								P31	Enterococcus faecalis	Prevotella copri	1111	7.46
										Enterobacter ludwigii	826	5.55
										Serratia liquefaciens	722	4.85
										Serratia fonticola	621	4.17
										Enterococcus faecium*	580	3.9
										Escherichia coli*	577	3.88
										Hafnia alvei	534	3.59
										Bacillus thermoamylovorans	484	3.25
										Lactobacillus aviarius	412	2.77
										Roseburia intestinalis	381	2.56
										Actinobacillus porcinus	373	2.51
										Carnobacterium gallinarum	371	2.49
										Buttiauxella warmboldiae	370	2.49
										Cutibacterium acnes	359	2.41
										Cetobacterium somerae	317	2.13
										Enterococcus faecalis	304	2.04
										Rahnella inusitata	297	2
										Lacticaseibacillus rhamnosus	284	1.91
										Paeniclostridium sordellii	249	1.67
										Pantoea vagans	218	1.46
										Pantoea agglomerans	205	1.38
										Kluyvera intermedia	192	1.29
										Moraxella osloensis	184	1.24
										Enterobacter tabaci	176	1.18
										Prevotella melaninogenica	152	1.02
										Bifidobacterium adolescentis	137	0.92
										Aeromonas veronii	133	0.89
										Enterococcus ureilyticus	131	0.88
										Klebsiella pneumoniae complex	125	0.84
										Aerococcus urinaeequi	120	0.81
										Aeromonas media	119	0.8
										Aquabacterium parvum	119	0.8
										Actinobacillus indolicus	116	0.78
										Lawsonella clevelandensis	114	0.77
										Brucella anthropi	114	0.77
										Actinomyces graevenitzii	113	0.76
										Acinetobacter johnsonii	111	0.75
										Streptococcus danieliae	108	0.73
								P52	Negative	Fail to library preparation	/	/
Patient #25	39	Male	4	None	Critical	Biliary	infected pancreatic necrosis	P30	Klebsiella pneumoniae	Acinetobacter baumannii	39663	92.93
									Acinetobacter baumannii	Enterococcus faecium*	1498	3.51
									Enterococcus faecium	Klebsiella pneumoniae complex	1179	2.77
Patient #26	42	Male	32	None	Critical	Unknown cause	infected pancreatic necrosis	P32	Klebsiella pneumoniae	Klebsiella pneumoniae complex	24190	57.56
										Escherichia coli*	1377	3.28
										Clostridium perfringens	1316	3.13
										Paeniclostridium sordellii	1196	2.85
										Enterococcus faecalis	887	2.11
										Enterococcus faecium*	885	2.11
										Ruminococcus gnavus	658	1.57
										Streptococcus salivarius	604	1.44
										Enterococcus ureilyticus	533	1.27
										Haemophilus parainfluenzae	481	1.14
										Enterobacter ludwigii	364	0.87
										Klebsiella aerogenes	328	0.78
										Carnobacterium gallinarum	306	0.73
										Vagococcus salmoninarum	300	0.71
										Cetobacterium somerae	299	0.71
										Lactococcus lactis	266	0.63
										Streptococcus anginosus	263	0.63
										Buttiauxella warmboldiae	245	0.58
										Bacillus cecembensis	244	0.58
										Blautia luti	221	0.53
										Kluyvera cryocrescens	217	0.52
										Aeromonas veronii	206	0.49
										Rahnella inusitata	191	0.45
										Lactobacillus aviarius	173	0.41
										Serratia fonticola	159	0.38
										Faecalibacterium prausnitzii	155	0.37
										Clostridium saudiense	152	0.36
										Kluyvera intermedia	142	0.34
										Pseudomonas turukhanskensis	139	0.33
										Enterococcus gallinarum	138	0.33
										Acinetobacter gerneri	135	0.32
										Clostridium paraputrificum	135	0.32
										Blautia wexlerae	120	0.29
										Pseudomonas fragi	118	0.28
										Weissella confusa	118	0.28
										Anaeroglobus geminatus	116	0.28
										Flavonifractor plautii	112	0.27
Patient #27	38	Female	18	Improvement	Severe	Biliary	infected pancreatic necrosis	P33	Negative	Bacteroides fragilis	43349	89.33
										Sutterella wadsworthensis	1333	2.75
										Bacteroides kribbi	962	1.98
										Dialister invisus	489	1.01
										Odoribacter splanchnicus	399	0.82
										Megasphaera micronuciformis	326	0.67
										Dialister pneumosintes	308	0.63
										Bacteroides ovatus	286	0.59
										Fusobacterium nucleatum	182	0.38
										Bacteroides thetaiotaomicron	163	0.34
										Pyramidobacter piscolens	151	0.31
										Bacteroides xylanisolvens	132	0.27
								P49	Proteus mirabilis	Bacteroides fragilis	47435	74.77
									Klebsiella pneumoniae	Klebsiella pneumoniae complex	8419	13.27
									Escherichia coli	Enterococcus faecium*	1594	2.51
										Proteus mirabilis	949	1.5
										Bacteroides thetaiotaomicron	450	0.71
										Bacteroides xylanisolvens	450	0.71
										Bacteroides uniformis	437	0.69
										Bacteroides kribbi	371	0.58
										Morganella morganii	293	0.46
										Alistipes onderdonkii	265	0.42
										Bacteroides vulgatus	260	0.41
										Escherichia coli*	193	0.3
										Prevotella denticola	182	0.29
										Bacteroides faecis	173	0.27
										Bacteroides nordii	137	0.22
										Sutterella wadsworthensis	137	0.22
										Klebsiella oxytoca	127	0.2
										Bacteroides dorei	124	0.2
										Pseudomonas aeruginosa	115	0.18
										Bacteroides finegoldii	111	0.17
										Enterobacter cloacae*	107	0.17
Patient #28	45	Male	16	Improvement	Critical	Hyperlipidemia	infected pancreatic necrosis	P35	Negative	Fail to library preparation	/	/
								P43	Stenotrophomonas maltophilia	Stenotrophomonas maltophilia*	60499	92.64
										Klebsiella pneumoniae complex	1095	1.68
										Acinetobacter baumannii	1014	1.55
										Pseudomonas aeruginosa	668	1.02
										Staphylococcus haemolyticus	326	0.5
										Proteus mirabilis	230	0.35
										Enterococcus faecium*	209	0.32
Patient #29	22	Male	41	Improvement	Critical	Hyperlipidemia	infected pancreatic necrosis	P36	Negative	Fail to library preparation	/	/
								P41	Negative	Fail to library preparation	/	/
								P46	Negative	Fail to library preparation	/	/
								P50	Negative	Fail to library preparation	/	/
Patient #30	52	Female	31	Improvement	Severe	Biliary	walled-off necrosis	P38	Negative	Fail to library preparation	/	/
Patient #31	31	Male	30	Improvement	Critical	Hyperlipidemia	infected pancreatic necrosis	P39	Klebsiella pneumoniae	Klebsiella pneumoniae complex	63770	91.21
										Acinetobacter baumannii	1353	1.94
										Pseudomonas aeruginosa	946	1.35
										Stenotrophomonas maltophilia*	715	1.02
										Proteus mirabilis	292	0.42
										Enterococcus faecium*	194	0.28
										Actinobacillus indolicus	130	0.19
										Escherichia coli*	105	0.15
								P40	Klebsiella pneumoniae	Klebsiella pneumoniae complex	82730	94.7
									Acinetobacter baumannii	Acinetobacter baumannii	1346	1.54
									Pseudomonas aeruginosa	Pseudomonas aeruginosa	688	0.79
										Stenotrophomonas maltophilia*	541	0.62
										Enterococcus faecium*	326	0.37
										Proteus mirabilis	271	0.31
										Sphaerotilus montanus	135	0.15
Patient #32	41	Male	17	Improvement	Severe	Biliary	acute necrotic collection	P42	Negative	Fail to library preparation	/	/
Patient #33	48	Male	26	Improvement	Severe	Hyperlipidemia	infected pancreatic necrosis	P44	Acinetobacter baumannii	Acinetobacter baumannii	67198	78.87
									Enterococcus faecium	Enterococcus faecium*	12747	14.96
										Klebsiella pneumoniae complex	1617	1.9
										Pseudomonas aeruginosa	1173	1.38
										Stenotrophomonas maltophilia*	670	0.79
										Proteus mirabilis	294	0.35
								P47	Enterococcus faecium	Acinetobacter baumannii	45152	57.22
									Acinetobacter baumannii	Enterococcus faecium*	31734	40.22
									Stenotrophomonas maltophilia	Klebsiella pneumoniae complex	482	0.61
										Pseudomonas aeruginosa	300	0.38
										Stenotrophomonas maltophilia*	186	0.24
										Prevotella denticola	172	0.22
										Rhodoferax ferrireducens	109	0.14
								P60	Klebsiella pneumoniae	Klebsiella pneumoniae complex	45041	53.27
										Bacteroides kribbi	21588	25.53
										Bacteroides xylanisolvens	14180	16.77
										Pseudomonas aeruginosa	473	0.56
										Acinetobacter baumannii	363	0.43
										Serratia marcescens	335	0.39
										Bacteroides fragilis	320	0.38
										Staphylococcus haemolyticus	298	0.35
										Staphylococcus caprae	295	0.35
										Prevotella denticola	189	0.22
										Enterococcus faecium*	119	0.14
										Bacteroides thetaiotaomicron	114	0.13
										Enterococcus avium	114	0.13
								P63	Proteus mirabilis	Klebsiella pneumoniae complex	75903	92.95
									Klebsiella pneumoniae	Proteus mirabilis	3625	4.44
										Enterococcus faecium*	541	0.66
										Serratia marcescens	227	0.28
										Klebsiella oxytoca	211	0.26
										Stenotrophomonas maltophilia*	150	0.18
										Acinetobacter baumannii	149	0.18
Patient #34	52	Male	12	Improvement	Severe	Biliary	infected pancreatic necrosis	P45	Negative	Fail to library preparation	/	/
								P53	Burkholderia cepacia	Anaeroglobus geminatus	4270	15.4705
										Prevotella oris	3561	12.9017
										Streptococcus anginosus	3003	10.88
										Enterococcus faecium*	2357	8.53955
										Escherichia coli*	2092	7.57944
										Dialister pneumosintes	1354	4.90562
										Corynebacterium simulans	1281	4.64114
										Campylobacter gracilis	541	1.96007
										Hafnia alvei	532	1.92747
										Olsenella phocaeensis	484	1.75356
										Prevotella jejuni	341	1.23546
										Enterobacter ludwigii	272	0.985472
										Dialister invisus	271	0.981848
										Paeniclostridium sordellii	271	0.981848
										Olsenella uli	249	0.902141
										Flavobacterium thermophilum	248	0.898518
										Veillonella tobetsuensis	228	0.826057
										Enterococcus faecalis	212	0.768088
										Slackia exigua	204	0.739104
										Staphylococcus aureus	204	0.739104
										Klebsiella pneumoniae complex	193	0.69925
										Veillonella dispar	178	0.644904
										Clostridium paraputrificum	173	0.626789
										Carnobacterium gallinarum	161	0.583312
										Acinetobacter gerneri	148	0.536212
										Pseudomonas turukhanskensis	138	0.499982
										Acinetobacter pragensis	137	0.496359
										Ruminococcus torques	124	0.449259
										Streptococcus equinus	124	0.449259
										Buttiauxella warmboldiae	121	0.43839
										Rahnella inusitata	120	0.434767
										Kluyvera intermedia	107	0.387667
										Megasphaera micronuciformis	103	0.373175
										Bacillus coagulans	101	0.365929
										Burkholderia multivorans*	100	0.362306
Patient #35	66	Male	8	Improvement	Critical	Biliary	infected pancreatic necrosis	P51	Negative	Fail to library preparation	/	/
Patient #36	41	Male	52	None	Critical	Hyperlipidemia	infected pancreatic necrosis	P54	Acinetobacter baumannii	Acinetobacter baumannii	69946	85.06
									Enterococcus faecium	Enterococcus faecium*	8160	9.92
										Klebsiella pneumoniae complex	890	1.08
										Pseudomonas aeruginosa	503	0.61
										Staphylococcus caprae	437	0.53
										Staphylococcus haemolyticus	303	0.37
										Bacteroides fragilis	172	0.21
										Sphaerotilus montanus	169	0.21
										Prevotella denticola	164	0.2
										Corynebacterium tuberculostearicum	137	0.17
Patient #37	29	Male	55	Improvement	Critical	Hyperlipidemia	infected pancreatic necrosis	P55	Acinetobacter baumannii	Staphylococcus caprae	69785	96.66
									Staphylococcus epidermidis	Klebsiella pneumoniae complex	340	0.47
										Pseudomonas aeruginosa	257	0.36
										Staphylococcus haemolyticus	257	0.36
										Acinetobacter baumannii	239	0.33
										Rhodoferax ferrireducens	109	0.15
Patient #38	30	Female	10	Improvement	Severe	Hyperlipidemia	infected pancreatic necrosis	P56	Staphylococcus haemolyticus	Staphylococcus haemolyticus	63737	84.19
										Corynebacterium tuberculostearicum	8713	11.51
										Staphylococcus caprae	501	0.66
										Acinetobacter baumannii	400	0.53
										Klebsiella pneumoniae complex	382	0.51
										Pseudomonas aeruginosa	378	0.5
										Bacteroides fragilis	173	0.23
										Stenotrophomonas maltophilia*	153	0.2
										Prevotella denticola	114	0.15
Patient #39	41	Male	7	Improvement	Severe	Biliary	acute necrotic collection	P57	Pseudomonas aeruginosa	Pseudomonas aeruginosa	51851	88.32
									Enterococcus faecium	Enterococcus faecium*	2732	4.65
										Acinetobacter baumannii	797	1.36
										Klebsiella pneumoniae complex	598	1.01
										Staphylococcus caprae	374	0.64
										Staphylococcus haemolyticus	283	0.48
										Bacteroides fragilis	243	0.41
										Prevotella denticola	177	0.3
										Enterococcus thailandicus	161	0.27
										Corynebacterium tuberculostearicum	109	0.19
Patient #40	46	Male	70	Improvement	Critical	Hyperlipidemia	infected pancreatic necrosis	P58	Acinetobacter baumannii	Acinetobacter baumannii	55963	86.02
										Acinetobacter johnsonii	819	1.26
										Hafnia alvei	773	1.19
										Lactobacillus johnsonii	559	0.86
										Clostridium scindens	479	0.74
										Lactobacillus apodemi	373	0.57
										Burkholderia pyrrocinia	355	0.55
										Anaerococcus prevotii	321	0.49
										Cyanobium gracile	309	0.47
										Lactobacillus reuteri	261	0.4
										Helicobacter typhlonius	249	0.38
										Kineothrix alysoides	216	0.33
										Flintibacter butyricus	194	0.3
										Clostridium saudiense	181	0.28
										Burkholderia contaminans	159	0.24
										Acinetobacter lwoffii	147	0.23
										Lactobacillus intestinalis	134	0.21
										Neglecta timonensis	132	0.2
										Aerococcus urinaeequi	120	0.18
										Terrisporobacter petrolearius	117	0.18
										Enterococcus faecium*	102	0.16
Patient #41	45	Male	16	Improvement	Severe	Biliary	infected pancreatic necrosis	P59	Klebsiella pneumoniae	Prevotella denticola	46635	63.79
										Bacteroides fragilis	12295	16.82
										Streptococcus anginosus	10970	15.01
										Klebsiella pneumoniae complex	1607	2.2
										Acinetobacter baumannii	277	0.38
										Enterococcus faecium*	162	0.22
										Pseudomonas aeruginosa	153	0.21
										Bacteroides kribbi	115	0.16
Patient #42	31	Male	59	Improvement	Severe	Hyperlipidemia	infected pancreatic necrosis	P61	Negative	Fail to library preparation	/	/
Patient #43	40	Male	34	Improvement	Severe	Hyperlipidemia	infected pancreatic necrosis	P62	Escherichia coli	Staphylococcus haemolyticus	42624	70.1
									Staphylococcus epidermidis	Staphylococcus caprae	17549	28.86
Patient #44	39	Male	44	Improvement	Severe	Biliary	infected pancreatic necrosis	P64	Enterococcus faecium	Morganella morganii	23274	45.54
									Morganella morganii	Enterococcus faecium*	4973	9.73
									Klebsiella oxytoca	Escherichia coli*	3578	7
										Ruminococcus torques	3418	6.69
										Caecibacterium sporoformans	3301	6.46
										Ruminococcus faecis	1521	2.98
										Brucella anthropi	1416	2.77
										Blautia glucerasea	629	1.23
										Enterobacter cloacae*	558	1.09
										Enterobacter tabaci	531	1.04
										Kineothrix alysoides	509	1
										Clostridium spiroforme	453	0.89
										Drancourtella massiliensis	440	0.86
										Klebsiella pneumoniae complex	430	0.84
										Flavonifractor plautii	407	0.8
										Pseudomonas fragi	387	0.76
										Blautia caecimuris	299	0.59
										Enterocloster clostridioformis	295	0.58
										Blautia argi	291	0.57
										Fusicatenibacter saccharivorans	263	0.51
										Enterococcus gallinarum	233	0.46
										Ruminococcus lactaris	206	0.4
										Butyricicoccus pullicaecorum	194	0.38
										Agathobaculum desmolans	189	0.37
										Enterococcus faecalis	178	0.35
										Ruminococcus gnavus	138	0.27
										Proteus mirabilis	135	0.26
										Anaerostipes butyraticus	129	0.25
										Enterococcus malodoratus	127	0.25
										Pseudoflavonifractor phocaeensis	124	0.24
										Enterococcus dispar	119	0.23
										Klebsiella oxytoca	111	0.22
										Enterococcus thailandicus	105	0.21
Patient #45	40	Male	76	Improvement	Severe	Hyperlipidemia	acute necrotic collection	P65	Negative	Fail to library preparation	/	/
Patient #46	47	Male	197	Improvement	Critical	Biliary	infected pancreatic necrosis	P66	Staphylococcus aureus	Klebsiella pneumoniae complex	52531	42.27
									Pseudomonas aeruginosa	Stenotrophomonas maltophilia*	47669	38.36
									Klebsiella pneumoniae	Staphylococcus aureus	21642	17.42
									Stenotrophomonas maltophilia	Pseudomonas aeruginosa	2271	1.83
								P69	Staphylococcus aureus	Staphylococcus aureus	48065	98.35
									Stenotrophomonas maltophilia	Stenotrophomonas maltophilia*	573	1.18
										Staphylococcus petrasii	211	0.43
Patient #47	71	Female	46	Improvement	Severe	Alcoholic	acute necrotic collection	P67	Negative	Fail to library preparation	/	/
Patient #48	38	Male	40	Improvement	Critical	Biliary	infected pancreatic necrosis	P68	Acinetobacter baumannii	Acinetobacter baumannii	120432	99.99
Patient #49	31	Male	34	Improvement	Severe	Hyperlipidemia	infected pancreatic necrosis	P70	Negative	Fail to library preparation	/	/
Patient #50	24	Male	68	Improvement	Critical	Biliary	infected pancreatic necrosis	P71	Pseudomonas aeruginosa	Pseudomonas putida	48379	80.74
										Pseudomonas aeruginosa	10634	17.75
										Elizabethkingia meningoseptica	705	1.18
								P72	Negative	Fail to library preparation	/	/
Patient #51	32	Male	59	Improvement	Critical	Biliary	infected pancreatic necrosis	P73	Klebsiella pneumoniae	Klebsiella pneumoniae complex	131298	99.97
Patient #52	21	Male	37	None	Critical	Hyperlipidemia	infected pancreatic necrosis	P74	Klebsiella pneumoniae	Klebsiella pneumoniae complex	38037	99.99
Patient #53	36	Female	29	Improvement	Severe	Hyperlipidemia	acute necrotic collection	P75	Negative	Fail to library preparation	/	/
Patient #54	25	Male	23	Improvement	Critical	Hyperlipidemia	infected pancreatic necrosis	P76	Negative	Fail to library preparation	/	/
Patient #55	49	Female	63	Improvement	Critical	Hyperlipidemia	infected pancreatic necrosis	P77	Enterococcus faecium	Enterococcus faecium*	57053	99.23
										Acinetobacter guillouiae	201	0.35
Patient #56	13	Male	31	Improvement	Severe	Unknown cause	infected pancreatic necrosis	P78	Negative	Fail to library preparation	/	/
